# Supplementary material for: How to properly define immunological nonresponse to antiretroviral therapy in people living with HIV? an integrative review
Source: Front Immunol. 2025 Apr 7;16:1535565. doi: 10.3389/fimmu.2025.1535565 (PMC12009852; doi:10.3389/fimmu.2025.1535565)
Supplement: Supplementary file 1 [file Table1.xlsx]

## Sheet: Supplementary Material
Original Author	Year	Review Article	Criteria	IR	INR	Time for classification	Viral Load	Partial Responders group	Inclusion	Cause for exclusion
García et al.	2019	Zhang, 2023	CD4+ T-cell count increase	> 200	< 200	2 years	< 50 c/mL	No	Included
Xie et al	2021	Zhang, 2023	Absolute CD4+ T-cell count	≥ 500	≤ 200	2 years	< 20 c/mL	No	Included
DAI et al	2021	Zhang, 2023	Absolute CD4+ T-cell count	> 350	< 350	2 years	< 80 c/mL	No	Excluded	Elevated viral load
Rousseau et al.	2021	Zhang, 2023	Absolute CD4+ T-cell count	> 350	≤ 350	2 years	undetectable	No	Included
SHIVE et al	2021	Zhang, 2023	Absolute CD4+ T-cell count	> 500	< 350	2 years	undetectable	Yes	Included
Geng et al	2021	Zhang, 2023	Absolute CD4+ T-cell count	> 350	< 350	2 years	< 50 c/mL	No	Included
MALAZOGU et al.	2021	Zhang, 2023	Absolute CD4+ T-cell count	> 350	≤ 350	2 years	< 50 c/mL	No	Included
Bandera et al.	2018	Zhang, 2023	Absolute CD4+ T-cell count	> 500	< 350	2 years	< 50 c/mL	No	Included
Luo et al	2017	Zhang, 2023	Absolute CD4+ T-cell count	> 350	< 350	8 years	undetectable	No	Included
Lv et al	2021	Zhang, 2023	CD4+ T-cell count increase	> 30%	< 20%	1 year	undetectable	No	Included
Russo et al	2022	Zhang, 2023	CD4/CD8 ratio	≥ 1	< 1	24 weeks	< 50 c/mL	No	Included
Kaufmann et al	2005	Yang, 2020	Absolute CD4+ T-cell count	> 500	< 500	5 years	< 1000 c/mL	No	Excluded	Elevated viral load
GIRARD et al	2016	Yang, 2020	Absolute CD4+ T-cell count	> 500	< 500	3 years	< 40 c/mL	No	Included
Saison et al	2014	Yang, 2020	Absolute CD4+ T-cell count	> 500	< 500	Variable	< 50 c/mL	No	Excluded	Undefined classification time
Jarrin et al	2015	Yang, 2020	Absolute CD4+ T-cell count	> 500	< 500	Variable	< 200 c/mL	No	Excluded	Elevated viral load
KIM; YI; LEE	2015	Yang, 2020	Absolute CD4+ T-cell count	> 500	< 500	4 years	< 50 c/mL	No	Included
NORRIS et al	2016	Yang, 2020	Absolute CD4+ T-cell count	≥ 500	< 500	2 years	< 80 c/mL	No	Excluded	Elevated viral load
Delobel et al	2006	Yang, 2020	Absolute CD4+ T-cell count	> 200	< 200	7 years	< 200 c/mL	No	Excluded	Elevated viral load
ISGRÒ et al.	2008	Yang, 2020	Absolute CD4+ T-cell count and/or CD4+ T-cell count increase	> 200 and/or 20%	< 200 and/or 20%	1 year	< 50 c/mL	No	Included
MARZIALI et al	2006	Yang, 2020	Absolute CD4+ T-cell count and/or CD4+ T-cell count increase	> 200 and/or 20%	< 200 and/or 20%	2 years	< 50 c/mL	No	Included
Engsig et al	2010	Yang, 2020	Absolute CD4+ T-cell count	> 200	< 200	3 years	< 50 c/mL	No	Included
Goicoechea et al	2006	Yang, 2020	CD4+ T-cell count increase	> 100	< 100	48 weeks	< 50 c/mL	No	Included
Baker et al	2008	Yang, 2020	CD4+ T-cell count increase	> 50	< 50	8 months	< 400 c/mL	No	Excluded	Elevated viral load
Tan et al	2008	Yang, 2020	CD4+ T-cell count increase	> 50	< 50	3-9 months	< 50 c/mL	No	Included
MARCHETTI et al	2010	Yang, 2020	Absolute CD4+ T-cell count	≥ 500	≤ 200	2 years	< 50 c/mL	No	Included
GAARDBO et al	2014	Yang, 2020	Absolute CD4+ T-cell count	> 500	< 200	2 years	< 20 c/mL	Yes	Included
WOELK et al.	2010	Yang, 2020	CD4+ T-cell count increase	> 200	< 200	1 year	< 50 c/mL	No	Included
MASSANELLA et al	2010	Yang, 2020	Absolute CD4+ T-cell count	> 400	< 350	2 years	< 50 c/mL	No	Repeated in Silva Rb, 2019
NEGREDO et al	2010	Yang, 2020	Absolute CD4+ T-cell count	> 400	< 350	2 years	< 50 c/mL	No	Included
MASSANELLA et al	2015	Yang, 2020	Absolute CD4+ T-cell count	> 400	< 350	2 years	< 50 c/mL	No	Included
GÓMEZ-MORA et al.	2016	Yang, 2020	Absolute CD4+ T-cell count	≥ 350	< 350	2 years	< 50 c/mL	No	Included
GÓMEZ-MORA et al.	2016	Yang, 2020	Absolute CD4+ T-cell count	≥ 350	< 350	2 years	< 50 c/mL	No	Repeated in Silva Rb, 2019
TINCATI et al	2016	Yang, 2020	Absolute CD4+ T-cell count and/or CD4+ T-cell count increase	> 350 and/or 30%	< 350 and/or 30%	1 year	< 40 c/mL	No	Included
Naftlain et al	2014	Yang, 2020	Absolute CD4+ T-cell count and/or CD4+ T-cell count increase	> 350 and/or 100	< 350 and/or 100	1 year	< 500 c/mL	No	Excluded	Elevated viral load
Younes et al	2018	Yang, 2020	Absolute CD4+ T-cell count	> 350	< 350	2 years	undetectable	No	Included
MENKOVA-GARNIER et al.	2016	Yang, 2020	Absolute CD4+ T-cell count and CD4/CD8 ratio	> 900 and > 1	< 500 and < 1	8 years	< 50 c/mL	No	Included
Bader et al	2016	Yang, 2020	CD4+ T-cell count increase	> 400	< 400	5 years	< 50 c/mL	No	Included
Nguyen et al	2016	Yang, 2020	Absolute CD4+ T-cell count	> 500	≤ 350	2 years	< 50 c/mL	No	Included
Bandera et al.	2018	Yang, 2020	Absolute CD4+ T-cell count	> 500	< 350	2 years	< 50 c/mL	No	Repeated in Silva Rb, 2019
Luo et al	2017	Yang, 2020	Absolute CD4+ T-cell count	> 350	< 350	8 years	undetectable	No	Repeated in Zhang, 2023
STIKSRUD et al	2019	Yang, 2020	Absolute CD4+ T-cell count	> 600	< 400	2 years	< 20 c/mL	No	Included
STIKSRUD et al	2016	Yang, 2020	Absolute CD4+ T-cell count	> 600	< 400	2 years	< 20 c/mL	No	Repeated in Silva Rb, 2019
RODRÍGUEZ-GALLEGO et al	2018	Yang, 2020	Absolute CD4+ T-cell count	> 250	< 250	3 years	undetectable	No	Included
ROSADO-SÁNCHEZ et al	2017	Yang, 2020	Absolute CD4+ T-cell count	> 250	< 200	2 years	undetectable	No	Included
ROSADO-SÁNCHEZ et al	2018	Yang, 2020	Absolute CD4+ T-cell count	> 250	< 200	2 years	undetectable	No	Repeated in Silva Rb, 2019
ROSADO-SÁNCHEZ et al	2019	Yang, 2020	Absolute CD4+ T-cell count	> 250	< 200	2 years	undetectable	No	Repeated in Silva Rb, 2019
SHETE et al.	2018	Yang, 2020	CD4+ T-cell count increase	> 100	< 50	1 year	< 40 c/mL	No	Included
LISCO et al	2019	Yang, 2020	Absolute CD4+ T-cell count	> 270	< 270	96 weeks	< 40 c/mL	No	Included
Fan et al	2023	Recently published	Absolute CD4+ T-cell count	> 350	< 350	2 years	< 20 c/mL	No	Included
Zhu et al	2023	Recently published	Absolute CD4+ T-cell count	> 350	< 350	1 year	undetectable	No	Included
Guo et al.	2023	Recently published	Absolute CD4+ T-cell count	≥ 500	≤ 350	2 years	undetectable	No	Included
Bellistrı et al	2010	Silva Rb, 2019	Absolute CD4+ T-cell count	-	≤ 200	6 meses	< 50 c/mL	No	Included
Jacobson et al	2014	Silva Rb, 2019	Absolute CD4+ T-cell count	-	≤ 200	6 meses	< 200 c/mL	No	Excluded	Elevated viral load
Merlini et al	2011	Silva Rb, 2019	Absolute CD4+ T-cell count	> 250	< 200	1 year	< 60 c/mL	No	Excluded	Elevated viral load
Soria et al	2011	Silva Rb, 2019	Absolute CD4+ T-cell count	≥ 350	≤ 200	1 year	< 50 c/mL	No	Included
Lelyveld et al	2011	Silva Rb, 2019	Absolute CD4+ T-cell count	> 500	< 200	2 years	< 500 c/mL	Yes	Excluded	Elevated viral load
Marchetti et al	2010	Silva Rb, 2019	Absolute CD4+ T-cell count	≥ 500	≤ 200	2 years	< 50 c/mL	No	Repeated in Yang, 2020
GAARDBO et al	2014	Silva Rb, 2019	Absolute CD4+ T-cell count	> 500	< 200	2 years	< 20 c/mL	Yes	Repeated in Yang, 2020
Engsig et al	2010	Silva Rb, 2019	Absolute CD4+ T-cell count	> 200	< 200	3 years	< 50 c/mL	No	Repeated in Yang, 2020
Erikstrup et al	2010	Silva Rb, 2019	Absolute CD4+ T-cell count	≥ 200	< 200	3 years	< 50 c/mL	No	Repeated
Loutfy et al	2010	Silva Rb, 2019	Absolute CD4+ T-cell count	> 200	< 200	1-2 years	< 50 c/mL	No	Excluded	Undefined classification time
Stepanyuk et al	2009	Silva Rb, 2019	Absolute CD4+ T-cell count	-	< 250	1 year	< 50 c/mL	No	Included
Molina-Pinelo et al	2009	Silva Rb, 2019	Absolute CD4+ T-cell count	≥ 500	≤ 250	48 weeks	< 50 c/mL	No	Included
Pacheco et al	2015	Silva Rb, 2019	Absolute CD4+ T-cell count	> 250	< 250	2 years	< 500 c/mL	No	Excluded	Elevated viral load
Pacheco et al	2015	Silva Rb, 2019	Absolute CD4+ T-cell count	> 250	< 250	2 years	< 500 c/mL	No	Excluded	Elevated viral load
Méndez-Lagares et al	2012	Silva Rb, 2019	Absolute CD4+ T-cell count	-	< 250	2 years	< 50 c/mL	No	Included
ROSADO-SÁNCHEZ et al	2018	Silva Rb, 2019	Absolute CD4+ T-cell count	> 250	< 200	2 years	undetectable	No	Repeated in Yang, 2020
RODRÍGUEZ-GALLEGO et al	2018	Silva Rb, 2019	Absolute CD4+ T-cell count	> 250	< 250	3 years	undetectable	No	Repeated in Yang, 2020
Hunt et al	2011	Silva Rb, 2019	Absolute CD4+ T-cell count	-	< 350	6 meses	< 75 c/mL	No	Excluded	Elevated viral load
Minami et al	2017	Silva Rb, 2019	Absolute CD4+ T-cell count	-	< 350	24 weeks	undetectable	No	Included
Routy et al	2015	Silva Rb, 2019	Absolute CD4+ T-cell count	-	≤ 350	36 weeks	< 50 c/mL	No	Included
Zhang et al	2015	Silva Rb, 2019	Absolute CD4+ T-cell count	> 350	< 350	1 year	< 1000 c/mL	No	Excluded	Elevated viral load
Falster et al	2009	Silva Rb, 2019	Absolute CD4+ T-cell count	≥ 350	< 350	1-2 years	< 400 c/mL	No	Excluded	Elevated viral load
CASOTTI et al	2011	Silva Rb, 2019	Absolute CD4+ T-cell count	-	< 350	1 year	< 50 c/mL	No	Included
Hunt et al	2013	Silva Rb, 2019	Absolute CD4+ T-cell count	-	< 350	1 year	< 48 c/mL	No	Included
Casotti et al	2011	Silva Rb, 2019	Absolute CD4+ T-cell count	≥ 350	< 350	1 year	< 50 c/mL	No	Included
Hatano et al	2011	Silva Rb, 2019	Absolute CD4+ T-cell count	> 350	< 350	1 year	< 40-75 c/mL	No	Excluded	Elevated viral load
Saidakova et al	2014	Silva Rb, 2019	Absolute CD4+ T-cell count	> 350	< 350	2 years	< 50 c/mL	No	Included
Sennepin et al	2013	Silva Rb, 2019	Absolute CD4+ T-cell count	≥ 350	< 350	2 years	< 40 c/mL	No	Included
Giuliani et al	2017	Silva Rb, 2019	Absolute CD4+ T-cell count	> 500	< 350	2 years	< 20 c/mL	No	Included
Lu et al	2018	Silva Rb, 2019	Absolute CD4+ T-cell count	≥ 350	< 350	2 years	undetectable	No	Included
NEGREDO et al	2010	Silva Rb, 2019	Absolute CD4+ T-cell count	> 400	< 350	2 years	< 50 c/mL	No	Repeated in Yang, 2020
SHIVE et al	2016	Silva Rb, 2019	Absolute CD4+ T-cell count	> 500	< 350	2 years	undetectable	Yes	Repeated in Yang, 2020
Lee et al	2018	Silva Rb, 2019	Absolute CD4+ T-cell count	> 500	< 350	2 years	< 50 c/mL	No	Included
Bandera et al.	2018	Silva Rb, 2019	Absolute CD4+ T-cell count	> 500	< 350	2 years	< 50 c/mL	No	Repeated in Yang, 2020
De Benedetto et al	2018	Silva Rb, 2019	Absolute CD4+ T-cell count	≥ 500	≤ 350	2 years	< 50 c/mL	No	Included
Wójcik‑Cichy et al	2018	Silva Rb, 2019	Absolute CD4+ T-cell count	> 500	< 350	2 years	< 50 c/mL	No	Included
Gunda et al	2017	Silva Rb, 2019	Absolute CD4+ T-cell count	≥ 350	< 350	4 years	undetectable	No	Included
Thiébaut et al	2016	Silva Rb, 2019	Absolute CD4+ T-cell count	> 500	< 400	1 year	< 50 c/mL	No	Included
STIKSRUD et al	2016	Silva Rb, 2019	Absolute CD4+ T-cell count	> 600	< 400	2 years	< 20 c/mL	No	Repeated in Yang, 2020
Saison et al	2014	Silva Rb, 2019	Absolute CD4+ T-cell count	> 500	< 500	1 year	< 50 c/mL	No	Included
GIRARD et al	2016	Silva Rb, 2019	Absolute CD4+ T-cell count	> 500	< 500	3 years	< 40 c/mL	No	Repeated in Yang, 2020
Kye-Hyung Kim et al	2015	Silva Rb, 2019	Absolute CD4+ T-cell count	≥ 500	< 500	4 years	< 50 c/mL	No	Included
Horta et al	2013	Silva Rb, 2019	Absolute CD4+ T-cell count	> 500	< 500	5 years	< 50 c/mL	No	Included
Tasca et al	2018	Silva Rb, 2019	Absolute CD4+ T-cell count	> 500	< 500	5 years	< 50 c/mL	No	Included
Tuboi et al	2010	Silva Rb, 2019	CD4+ T-cell count increase	> 50	< 50	6 months	< 50 c/mL	No	Included
Batista et al	2015	Silva Rb, 2019	CD4+ T-cell count increase	> 50	< 50	6 months	< 50 c/mL	No	Included
Griensven et al	2009	Silva Rb, 2019	CD4+ T-cell count increase	> 50	< 50	1 year	< 40 c/mL	No	Excluded	Viral load variability
El-Beeli et al	2016	Silva Rb, 2019	CD4+ T-cell count increase	> 50	< 50	1 year	< 50 c/mL	No	Included
Kayigamba et al	2016	Silva Rb, 2019	CD4+ T-cell count increase	> 100	< 100	1 year	< 40 c/mL	No	Included
Su et al	2014	Silva Rb, 2019	CD4+ T-cell count increase	> 100	< 100	1 year	< 50 c/mL	No	Included
Onen et al	2009	Silva Rb, 2019	CD4+ T-cell count increase	> 150	< 150	1 year	< 500-1000 c/mL	No	Excluded	Elevated viral load
Woelk et al.	2010	Silva Rb, 2019	CD4+ T-cell count increase	> 200	< 200	1 year	< 50 c/mL	No	Repeated in Yang, 2020
Mupfumi et al	2018	Silva Rb, 2019	CD4+ T-cell count increase	> 20%	< 20%	6 months	400 c/mL	No	Excluded	Elevated viral load
Asdamongko et al	2013	Silva Rb, 2019	CD4+ T-cell count increase	-	< 200 and < 30%	1 year	< 40 c/mL	No	Included
Mingbunjerdsuk et al	2015	Silva Rb, 2019	CD4+ T-cell count increase	-	< 200 and < 30%	1 year	< 40 c/mL	No	Included
Rusconi et al	2013	Silva Rb, 2019	CD4+ T-cell count increase	> 200 and/or > 25%	≤ 200 and ≤ 25%	1 year	< 50 c/mL	No	Included
Byakwaga et al	2011	Silva Rb, 2019	Absolute CD4+ T-cell count and CD4+ T-cell count increase	-	< 350 and < 50	1 year	< 50 c/mL	No	Included
Asmelash et al	2014	Silva Rb, 2019	Absolute CD4+ T-cell count and CD4+ T-cell count increase	≥ 350 and ≥ 100	< 350 and < 100	48 weeks	< 50 c/mL	No	Included
Tincati et al	2016	Silva Rb, 2019	Absolute CD4+ T-cell count and/or CD4+ T-cell count increase	> 350 and/or 30%	< 350 and/or 30%	1 year	< 40 c/mL	No	Repeated in Yang, 2020
